# Supplementary material for: Structural and Functional Analysis of Hemoglobin Binding to the Peritrophic Matrix During Blood Digestion in Aedes aegypti
Source: Insects. 2025 Jan 24;16(2):116. doi: 10.3390/insects16020116 (PMC11855609; doi:10.3390/insects16020116)
Supplement: Supplementary file 1 [file insects-16-00116-s001.zip]

Archive with 1 entries (1 files):
- insects-3388418-supplementary.pdf
